# Supplementary material for: CYP3A4, CYP3A5, and CYP4F2 Polymorphisms and Bleeding Risk in Ticagrelor-Based Dual Antiplatelet Therapy
Source: Medicina (Kaunas). 2026 Jun 22;62(6):1202. doi: 10.3390/medicina62061202 (PMC13304341; doi:10.3390/medicina62061202)
Supplement: Supplementary file 1 [file medicina-62-01202-s001.zip]

Archive with 1 entries (1 files):
- medicina-4356807-supplementary.pdf
